# Supplementary material for: Predict Early Recurrence of Resectable Hepatocellular Carcinoma Using Multi-Dimensional Artificial Intelligence Analysis of Liver Fibrosis
Source: Cancers (Basel). 2021 Oct 23;13(21):5323. doi: 10.3390/cancers13215323 (PMC8582529; doi:10.3390/cancers13215323)
Supplement: Supplementary file 1 [file cancers-13-05323-s001.zip]

Archive with 1 entries (1 files):
- cancers-1425671-supplementary.pdf
